# Supplementary material for: Distribution of EGFR and KRAS Mutations in Patients with Surgically Resected Non-Small Cell Lung Cancer from Southern Italy: Real-Life Data from a Single Institution and Literature Review
Source: Cancers (Basel). 2025 Feb 21;17(5):730. doi: 10.3390/cancers17050730 (PMC11899559; doi:10.3390/cancers17050730)
Supplement: Supplementary file 1 [file cancers-17-00730-s001.zip]

Archive with 1 entries (1 files):
- cancers-3468545-supplementary.xlsx
