# Supplementary material for: Distribution of EGFR and KRAS Mutations in Patients with Surgically Resected Non-Small Cell Lung Cancer from Southern Italy: Real-Life Data from a Single Institution and Literature Review
Source: Cancers (Basel). 2025 Feb 21;17(5):730. doi: 10.3390/cancers17050730 (PMC11899559; doi:10.3390/cancers17050730)
Supplement: Supplementary file 1 [file cancers-17-00730-s001.zip › cancers-3468545-supplementary.xlsx]

## Sheet: Patients_SupplTab1
Supplemental Table 1. Clinico-pathological features of study patients' cohort (n=149)
Age at Diagnosis (mm±SD)	67,8 ±8,8
Sex
Female	35 (23%)
Male	114 (77%)
Type of Surgery
Anatomic Resection*	109 (73%)
Atypical resection	40 (27%)
R
0	144 (97%)
1	5 (3.4%)
Methodology
Hot spot	66 (44%)
sequencing	83 (56%)
Smoking status
Never smoker	37 (25%)
Smoker	112 (75%)
Smoking status_detailed
Never smoker	37 (25%)
Former smoker	55 (37%)
Current smoker	57 (38%)
Histology type
ADC	123 (83%)
SqCC	19 (13%)
ASC	3 (2.0%)
other	4 (2.7%)
UICC_Stage**
I (A-B)	82 (55%)
II (A-B)	39 (26%)
IIIA	28 (19%)
Median +/- SD, Standard Deviation, or Frequency (%); R, Resection margin status; ADC, adenocarcinoma; SqCC, squamous cell carcinoma; ASC, adenosquamous carcinoma; UICC, Union for International Cancer Control

## Sheet: EGFRmutated_profile_SupplTab2
Supplemental Table 2. Subtypes of EGFR mutations according to patients' features
ID sample	Sex	Type of Surgery	Histology Type	UICC_Stage	Age at Diagnosis	Smoking status	EGFR (nt change)	EGFR (aa change)	EGFR exonic location
CSS-4	M	Lobectomy	SqCC	IIB	75	former smoker	microdeletion*	undefined*	19
CSS-5	M	Lobectomy	ADC	IA2	67.8333	former smoker	c.2235_2248del	p.(Glu746_Ala750del)	19
CSS-33	M	Lobectomy	ADC	IB	69.75	former smoker	c.2543 C>T	p.(Pro848Val)	21
CSS-39	F	Lobectomy	ADC	IIA	57.25	current smoker	microdeletion*	undefined*	19
CSS-43	F	Lobectomy	ADC	IA3	63.6667	never smoker	c.T2573G	p.(Leu858Arg)	21
CSS-45	F	Atypical resection	ADC	IB	68.0833	never smoker	c.T2573G	p.(Leu858Arg)	21
CSS-46	M	Lobectomy	ADC	IB	77.9167	never smoker	c.T2573G	p.(Leu858Arg)	21
CSS-61	M	Lobectomy	ADC	IIB	51.6667	never smoker	c.2237_2255del	p.(Gly746_752 del InsVal)	19
CSS-83	F	Lobectomy	ADC	IIIA	58.8333	never smoker	c.2235_2249del	p.(Glu746_Ala750del)	19
CSS-84	F	Lobectomy	ADC	IIIA	63.4167	current smoker	c.2239_2248del10insC	p.(Leu747_Ala750delinsPro)	19
CSS-86	F	Lobectomy	ADC	IB	63.5833	never smoker	c.2573T>C	p.(Leu858Arg)	21
CSS-89	M	Atypical resection	ADC	IB	69.9167	former smoker	c.2573T>C	p.(Leu858Arg)	21
CSS-101	M	Lobectomy	ADC	IIIA	69	former smoker	c.2235_2248del	p.(Glu746_Ala750del)	19
CSS-104	F	Segmentectomy	ADC	IA2	69	never smoker	c.2573 T>G	p.(Lys858Arg)	21
CSS-108	F	Atypical resection	ADC	IB	80.9167	never smoker	c.2573 T>G	p.(Lys858Arg)	21
CSS-113	M	Lobectomy	ADC	IIB	75.5	never smoker	c.2235_2250	p.(Glu746_Ala750)	21
CSS-124	F	Lobectomy	ADC	IIB	78.0833	never smoker	c.2236_2237ins18	p.(Ile740_Pro741insProValAlaIleLysVal)	19
CSS-134	F	Atypical resection	ADC	IA	71.8333	never smoker	c.2237_2255delinsT	p.(Glu746Ser752delinsVal)	19
CSS-137	F	Atypical resection	ADC	IB	58	never smoker	c.2239_2240delinsCC	p.(Leu747Pro)	19
CSS-139	F	Lobectomy	ADC	IIIA	61.0833	current smoker	c.2319_2323insCAC	p.Pro772_His773insHis	20
CSS-142	F	Atypical resection	ADC	IA2	73.3333	never smoker	c.2239_2248del10insC	p.Leu747_Ala750delInsPro	19
CSS-148	F	Segmentectomy	ADC	IB	71.9167	never smoker	c. 2582T>A	p.(Leu861Gln)	21
CSS-149	M	Lobectomy	ADC	IIB	63.75	former smoker	c.2573T>C	p.(Leu858Arg)	21
CSS-151	M	Atypical resection	ADC	IB	70	former smoker	c.2573T>C	p.(Leu858Arg)	21
*the kit used did not allow to disciminate among multiple EGFR exon19 microdeletions; ADC, adenocarcinoma; SqCC, squamous cell carcinoma; nt, nucleotidic; aa, amino acid; ins, insertion; del, deletion; UICC, Union for International Cancer Control

## Sheet: KRASmutated_profile_SupplTab3
Supplemental Table 3. Subtypes of KRAS mutations according to patients' features																									Supplemental Table 1. Subtypes of EGFR mutations according to patients' features	Supplemental Table 1. Subtypes of EGFR mutations according to patients' features	Supplemental Table 1. Subtypes of EGFR mutations according to patients' features	Supplemental Table 1. Subtypes of EGFR mutations according to patients' features	Supplemental Table 1. Subtypes of EGFR mutations according to patients' features	Supplemental Table 1. Subtypes of EGFR mutations according to patients' features	Supplemental Table 1. Subtypes of EGFR mutations according to patients' features	Supplemental Table 1. Subtypes of EGFR mutations according to patients' features	Supplemental Table 1. Subtypes of EGFR mutations according to patients' features	Supplemental Table 1. Subtypes of EGFR mutations according to patients' features	Supplemental Table 1. Subtypes of EGFR mutations according to patients' features	Supplemental Table 1. Subtypes of EGFR mutations according to patients' features	Supplemental Table 1. Subtypes of EGFR mutations according to patients' features	Supplemental Table 1. Subtypes of EGFR mutations according to patients' features	Supplemental Table 1. Subtypes of EGFR mutations according to patients' features	Supplemental Table 1. Subtypes of EGFR mutations according to patients' features	Supplemental Table 1. Subtypes of EGFR mutations according to patients' features	Supplemental Table 1. Subtypes of EGFR mutations according to patients' features	Supplemental Table 1. Subtypes of EGFR mutations according to patients' features	Supplemental Table 1. Subtypes of EGFR mutations according to patients' features	Supplemental Table 1. Subtypes of EGFR mutations according to patients' features	Supplemental Table 1. Subtypes of EGFR mutations according to patients' features	Supplemental Table 1. Subtypes of EGFR mutations according to patients' features	Supplemental Table 1. Subtypes of EGFR mutations according to patients' features	Supplemental Table 1. Subtypes of EGFR mutations according to patients' features
ID sample	Sex	Type of Surgery	Histology Type	UICC_Stage	Age at Diagnosis	Smoking status	KRAS (nt change)	KRAS (aa change)	aa change abbreviation
CSS-3	M	Lobectomy	LCLC	IIB	52.5833	former smoker	c.35G>T	p.(Gly12Val)	p.G12V
CSS-11	F	Atypical resection	ADC	IB	56.25	current	c.35 G>A	p(Gly12Asp)	p.G12D
CSS-16	M	Lobectomy	ADC	IB	65.25	current	c.34G>T	p.(Gly12Cys)	p.G12C
CSS-18	M	Lobectomy	ADC	IIB	65.4167	former smoker	c.35G>A	p.(Gly12Asp)	p.G12D
CSS-21	M	Lobectomy	ADC	IB	70.5833	current	c.37G>T	p. (Gly13Cys)	p.G13C
CSS-24	M	Lobectomy	ADC	IIIA	79.1667	former smoker	c.35G>T	p.(Gly12Val)	p.G12V
CSS-30	M	Lobectomy	ADC	IB	65.25	current	c.34G>T	p.(Gly12Cys)	p.G12C
CSS-35	M	Lobectomy	ADC	IA2	52.5	former smoker	c.35G>T	p.(Gly12Val)	p.G12V
CSS-53	M	Atypical resection	ADC	IA3	65.4167	current	c.35G>T	p.(Gly12Val)	p.G12V
CSS-54	F	Atypical resection	ADC	IIIA	70.5833	never smoker	c.35G>A	p.(Gly12Asn)	p.G12N
CSS-58	M	Lobectomy	ADC	IB	62.25	former smoker	c.34G>T	p.(Gly12Cys)	p.G12C
CSS-68	M	Lobectomy	ADC	IA	60.3333	former smoker	c.35G>T	p.(Gly12Asp)	p.G12D
CSS-69	M	Lobectomy	ADC	IB	63.0833	current	c.34G>T	p.(Gly12Cys)	p.G12C
CSS-70	M	Lobectomy	SqCC	IB	76.5	current	c.34G>T	p.(Gly12Cys)	p.G12C
CSS-73	M	Segmentectomy	ADC	IA3	57.6667	current	c.35G>T	p.(Gly12Val)	p.G12V
CSS-74	M	Lobectomy	ADC	IIB	56.5833	former smoker	c.35G>T	p.(Gly12Val)	p.G12V
CSS-75	M	Lobectomy	ADC	IIIA	75.5	former smoker	c.35G>C	p.(Gly12Ala)	p.G12A
CSS-77	F	Atypical resection	ADC	IIIA	82.5	never smoker	c.35G>A	p.(Gly12Asp)	p.G12D
CSS-79	M	Lobectomy	ADC	IB	55.5	current	c.34G>T	p.(Gly12Cy)	p.G12C
CSS-80	M	Lobectomy	ADC	IA2	73.8333	current	c.34G>A	p.(Gly12Ser)	p.G12S
CSS-81	M	Atypical resection	ADC	IIIA	73.5	current	c.37G>T	p.(Gly13Cys)	p.G13C
CSS-82	M	Atypical resection	ADC	IB	64.25	former smoker	c.34G>T	p.(gly12Cys)	p.G12C
CSS-85	M	Lobectomy	ADC	IA3	39.75	never smoker	c.35G>A	p.(Gly12Asp)	p.G12D
CSS-88	M	Lobectomy	ADC	IIB	73.5833	former smoker	c.34_35delGG	p.(Gly12Tyr)	p.G12Y
CSS-90	M	Lobectomy	ADC	IA3	67.9167	current	c.35G>A	p.(Gly12Asp)	p.G12D
CSS-92	M	Lobectomy	ADC	IB	66.0833	former smoker	c.34G>T	p.(Gly12Cys)	p.G12C
CSS-100	M	Lobectomy	ADC	IIB	75.4167	former smoker	c.G35>T	p.(Gly12Val)	p.G12V
CSS-103	M	Atypical resection	ADC	IA	73.25	never smoker	c.G35>T	p.(Gly12Val)	p.G12V
CSS-106	M	Lobectomy	ADC	IB	68.6667	former smoker	c.G35>T	p.(Gly12Val)	p.G12V
CSS-110	M	Atypical resection	ADC	IIIA	70.8333	never smoker	c.35G>A	p.(Gly12Asp)	p.G12V
CSS-112	F	Lobectomy	ADC	IA	79.0833	never smoker	c.35G>T	p.(Gly12Val)	p.G12V
CSS-115	M	Atypical resection	ADC	IA3	57.6667	current	c.35G>T	p.(Gly12Val)	p.G12V
CSS-122	M	Lobectomy	ADC	IIIA	68.4167	current	c.34_35delGGinsTT	p.(Gly12Phe)	p.G12F
CSS-125	M	Lobectomy	ADC	IB	69.1667	current	c.34G>T	p.(Gly12Cys)	p.G12C
CSS-127	M	Segmentectomy	ADC	IA2	63.5833	former smoker	c.34G>T	p.(Gly12Cys)	p.G12C
CSS-128	F	Segmentectomy	ADC	IIIA	74.6667	current	c.34G>A	p.(Gly12Ser)	p.G12S
CSS-130	M	Lobectomy	ADC	IIIA	61.5833	current	c.35G>T	p.(Gly12Val)	p.G12V
CSS-131	M	Lobectomy	ADC	IA	63.0833	current	c.34G>T	p.(Gly12Cys)	p.G12C
CSS-133	M	Atypical resection	ADC	IIIA	73.75	former smoker	c.34G>T	p.(Gly13Cys)	p.G13C
CSS-136	M	Atypical resection	ADC	IB	64.3333	current	c.34G>T	p.(Gly12Cys)	p.G12C
CSS-138	F	Atypical resection	ADC	IA2	80.5	former smoker	c.34G>T	p.(Gly12Cys)	p.G12C
CSS-140	F	Atypical resection	ADC	IIIA	82.75	never smoker	c.35G>A	p.(Gly12Asp)	p.G12D
CSS-143	M	Lobectomy	ADC	IIB	73.8333	former smoker	c.34_35GG>TA	p.(Gly12Tyr)	p.G12Y
CSS-144	F	Lobectomy	ADC	IIB	61.4167	current	c.34G>T	p.(Gly13Cys)	p.G12C
CSS-146	M	Atypical resection	ADC	IIIA	71	former smoker	c.35G>A	p.(Gly12Asp)	p.G12D
CSS-147	M	Lobectomy	ADC	IA2	73.8333	current	c.34G>A	p.(Gly12Ser)	p.G12S
CSS-153	F	Lobectomy	ADC	IB	55.5	current	c.34G>T	p.(Gly12Cys)	p.G12C
LCLC, Large Cell Lung Cancer; ADC, adenocarcinoma; SqCC, squamous cell carcinoma; nt, nucleotidic; aa, amino acid; ins, insertion; del, deletion; UICC, Union for Cancer Control
[truncated: 5,000 more columns]
